# Supplementary material for: Ethylene Is Crucial in Abscisic Acid-Mediated Modulation of Seed Vigor, Growth, and Photosynthesis of Salt-Treated Mustard
Source: Plants (Basel). 2024 Aug 19;13(16):2307. doi: 10.3390/plants13162307 (PMC11360230; doi:10.3390/plants13162307)
Supplement: Supplementary file 1 [file plants-13-02307-s001.zip]

Archive with 1 entries (1 files):
- plants-3057997-supplementary.pdf
